# Supplementary material for: Transitioning to Working from Home Due to the COVID-19 Pandemic Significantly Increased Sedentary Behavior and Decreased Physical Activity: A Meta-Analysis
Source: Int J Environ Res Public Health. 2024 Jun 28;21(7):851. doi: 10.3390/ijerph21070851 (PMC11276674; doi:10.3390/ijerph21070851)
Supplement: Supplementary file 1 [file ijerph-21-00851-s001.zip]

Archive with 1 entries (1 files):
- ijerph-3013297-supplementary.pdf
